# Supplementary material for: Individualized Perioperative Hemodynamic Management Using Hypotension Prediction Index Software and the Dynamics of Troponin and NTproBNP Concentration Changes in Patients Undergoing Oncological Abdominal Surgery
Source: J Pers Med. 2024 Feb 16;14(2):211. doi: 10.3390/jpm14020211 (PMC10890224; doi:10.3390/jpm14020211)
Supplement: Supplementary file 1 [file jpm-14-00211-s001.zip]

Archive with 1 entries (1 files):
- jpm-2850638-supplementary.pdf
